# Supplementary material for: Characterizing Antimicrobial Resistance in Clinically Relevant Bacteria Isolated at the Human/Animal/Environment Interface Using Whole-Genome Sequencing in Austria
Source: Int J Mol Sci. 2022 Sep 24;23(19):11276. doi: 10.3390/ijms231911276 (PMC9570485; doi:10.3390/ijms231911276)
Supplement: Supplementary file 1 [file ijms-23-11276-s001.zip]

Archive with 9 entries (9 files):
- Figure S1.pdf
- Figure_S2_new.jpg
- Table S1_FINAL.xlsx
- Table S2_FINAL.xlsx
- Table S3_FINAL.xlsx
- Table S4_FINAL.xlsx
- Table S5_FINAL.xlsx
- Table S6_FINAL.xlsx
- Table S7_FINAL.xlsx
