# Supplementary material for: Characterizing Antimicrobial Resistance in Clinically Relevant Bacteria Isolated at the Human/Animal/Environment Interface Using Whole-Genome Sequencing in Austria
Source: Int J Mol Sci. 2022 Sep 24;23(19):11276. doi: 10.3390/ijms231911276 (PMC9570485; doi:10.3390/ijms231911276)
Supplement: Supplementary file 1 [file ijms-23-11276-s001.zip › Table S1_FINAL.xlsx]

## Sheet: Table S1
Table S1. Metadata, phenotypic resistances, ARGs , VGs, plasmids, phylogroups and serotypes of the 49 E. coli isolates.
Isolate_id	sample_id	compartment	collection_date	time_point	subcompartment	species_WGS	ST	cgMLST	Accession Number	ANTIMICROBIAL RESISTANCE MARKERS
										AAC(3)-IId	aadA2	aadA5	acrA	acrB	acrD	AcrE	AcrF	acrR	AcrS	ampC	ampC1	ampH	APH(3'')-Ib	APH(6)-Id	bacA	baeR	baeS	cpxA	CRP	CTX-M-55	dfrA12	dfrA17	emrA	emrB	emrE	emrK	emrR	emrY	eptA	evgA	evgS	FosA2	gadW	gadX	H-NS	kdpE	KpnE	KpnF	marA
510398-20	AT20-Ww4	wildlife_feces	2020-07-01	0	wildlife_field_farmer3	Escherichia coli	20	not clustered	SRR21196273	0	0	0	1	1	1	1	1	1	1	1	1	1	0	0	1	1	1	1	1	0	0	0	1	1	0	1	1	1	1	1	1	0	0	1	1	1	1	1	1
510421-20	AT20-WTP-I2	wastewater	2020-07-01	2	wastewater_inlet	Escherichia coli	58	cluster 3	SRR21196266	0	0	0	1	1	1	1	1	1	1	1	1	1	0	0	1	1	1	1	1	0	0	0	1	1	0	1	1	1	1	1	1	0	0	1	1	1	1	1	1
510425-20	AT20-WTP-E2	wastewater	2020-07-01	2	wastewater_outlet	Escherichia coli	58	not clustered	SRR21196265	0	0	0	1	1	1	1	1	1	1	1	1	1	0	0	1	1	1	1	1	0	0	0	0	0	0	1	1	1	1	1	1	0	0	1	1	1	1	1	1
510430-20	AT20-WTP-E2	wastewater	2020-07-01	2	wastewater_outlet	Escherichia coli	58	cluster 3	SRR21196262	0	0	0	1	1	1	1	1	1	1	1	1	1	0	0	1	1	1	1	1	0	0	0	1	1	0	1	1	1	1	1	1	0	0	1	1	1	1	1	1
510245-20	AT20-WTP-I1	wastewater	2020-04-01	1	wastewater_inlet	Escherichia coli	69	not clustered	SRR21196220	0	0	0	1	1	1	1	1	1	1	1	1	1	0	0	1	1	1	0	1	0	0	0	1	1	1	1	1	0	1	1	1	0	0	0	1	1	1	1	1
510401-20	AT20-ww5	wildlife_feces	2020-07-01	0	wildlife_field_farmer3	Escherichia coli	130	not clustered	SRR21196294	0	0	0	1	1	1	1	1	1	1	1	0	1	0	0	1	1	1	1	1	0	0	0	1	1	0	1	1	1	1	1	1	0	0	1	1	1	1	1	1
510661-20	AT20-R3	river	2020-10-01	3	river_water	Escherichia coli	132	not clustered	SRR21196241	0	0	0	1	1	1	1	1	1	1	1	1	1	0	0	1	1	1	0	1	0	0	0	1	1	1	1	1	1	1	1	1	0	0	1	1	1	1	1	1
510386-21	AT20-R2	river	2020-07-01	2	river_water	Escherichia coli	135	not clustered	SRR21196242	0	0	0	1	1	1	1	1	1	1	1	0	1	0	0	1	1	1	1	1	0	0	0	1	1	1	1	1	1	1	1	1	0	1	1	1	1	1	1	1
510621-20	AT20-ww10	wildlife_feces	2020-09-01	0	wildlife_field_farmer3	Escherichia coli	212	cluster 1	SRR21196252	0	0	0	1	1	1	1	1	1	1	1	1	1	0	0	1	1	1	1	1	0	0	0	1	1	1	1	1	1	1	1	1	0	0	1	1	1	1	1	1
510646-20	AT20-ww9	wildlife_feces	2020-09-01	0	wildlife_field_farmer3	Escherichia coli	212	cluster 1	SRR21196249	0	0	0	1	1	1	1	1	1	1	1	1	1	0	0	1	1	1	1	1	0	0	0	1	1	1	1	1	1	1	1	1	0	0	1	1	0	1	1	1
510650-20	AT20-ww10	wildlife_feces	2020-09-01	0	wildlife_field_farmer3	Escherichia coli	212	cluster 1	SRR21196247	0	0	0	1	1	1	1	1	1	1	1	1	1	0	0	1	1	1	0	1	0	0	0	1	1	1	1	1	1	1	1	1	0	0	1	1	1	1	1	1
510651-20	AT20-ww10	wildlife_feces	2020-09-01	0	wildlife_field_farmer3	Escherichia coli	212	cluster 1	SRR21196246	0	0	0	1	1	1	1	1	1	1	1	1	1	0	0	1	1	1	0	1	0	0	0	1	1	1	1	1	1	1	1	1	0	0	1	1	1	1	1	1
510429-20	AT20-WTP-E2	wastewater	2020-07-01	2	wastewater_outlet	Escherichia coli	216	cluster 4	SRR21196263	0	0	0	1	1	1	0	1	1	0	1	1	1	0	0	1	1	1	1	1	0	0	0	1	1	0	1	1	1	1	1	1	0	0	0	1	1	1	1	1
510676-20	AT20-WTP-E3	wastewater	2020-10-01	3	wastewater_outlet	Escherichia coli	216	cluster 4	SRR21196236	0	0	0	1	1	1	0	1	1	0	1	1	1	0	0	1	1	1	1	1	0	0	0	1	1	0	1	1	1	1	1	1	0	0	0	1	1	1	1	1
510520-20	AT20-Ms3	soil	2020-08-01	3	meadow	Escherichia coli	295	not clustered	SRR21196256	0	0	0	1	1	1	1	1	1	1	1	1	1	1	1	1	1	1	1	1	0	0	0	1	1	0	1	1	1	1	1	1	0	0	1	1	1	1	1	1
510655-20	AT20-D3	field_drainage	2020-10-01	3	drainage_water	Escherichia coli	345	cluster 2 (pseudocluster)	SRR21196245	0	1	0	1	1	1	1	1	1	1	1	1	1	0	1	1	1	1	1	1	0	1	0	1	1	0	1	1	1	1	1	1	0	0	0	1	1	1	1	1
510656-20	AT20-D3	field_drainage	2020-10-01	3	drainage_water	Escherichia coli	345	cluster 2 (pseudocluster)	SRR21196244	0	1	0	1	1	1	1	1	1	1	1	1	1	0	1	1	1	1	1	1	0	1	0	1	1	0	1	1	1	1	1	1	0	0	0	1	1	1	1	1
510062-21	AT21-WTP-E4	wastewater	2021-01-01	4	wastewater_outlet	Escherichia coli	357	cluster 5	SRR21196264	0	0	0	1	1	1	1	1	1	1	1	0	1	0	0	1	1	1	1	1	0	0	0	1	1	1	1	1	1	1	1	1	0	1	1	1	1	1	1	1
510387-21	AT20-WTP-I4	wastewater	2021-01-01	4	wastewater_inlet	Escherichia coli	357	cluster 5	SRR21196234	0	0	0	1	1	1	1	1	1	1	1	0	1	0	0	1	1	1	1	1	0	0	0	1	1	1	1	1	1	1	1	1	0	1	1	1	1	1	1	1
510675-20	AT20-WTP-E3	wastewater	2020-10-01	3	wastewater_outlet	Escherichia coli	357	not clustered	SRR21196235	0	0	0	1	1	1	1	1	1	1	1	0	1	0	0	1	1	1	1	1	0	0	0	1	1	1	1	1	1	1	1	1	0	1	1	1	1	1	1	1
510403-20	AT20-ww6	wildlife_feces	2020-07-01	0	wildlife_field_farmer3	Escherichia coli	538	not clustered	SRR21196293	0	0	0	1	1	1	1	1	1	1	0	0	1	0	0	1	1	1	1	1	0	0	0	1	1	1	1	1	1	1	1	1	0	1	1	1	1	1	1	1
510307-20	AT20-Ms2	soil	2020-06-01	2	meadow	Escherichia coli	582	not clustered	SRR21196282	0	0	0	1	1	1	1	1	1	1	1	0	1	0	0	1	1	1	1	1	0	0	0	1	1	1	1	1	1	1	1	1	0	1	1	1	1	1	1	1
510063-21	AT21-Fe3-Graf	feed	2021-01-01	4	feed_farmer2	Escherichia coli	641	not clustered	SRR21196253	0	0	0	1	1	1	1	1	1	1	1	1	1	0	0	1	1	1	1	1	0	0	0	1	1	0	1	1	1	1	1	1	0	0	1	1	1	1	0	1
510620-20	AT20-ww9	wildlife_feces	2020-09-01	0	wildlife_field_farmer3	Escherichia coli	642	not clustered	SRR21196255	0	0	0	1	1	1	1	1	1	1	1	1	1	0	0	1	1	1	1	1	0	0	0	1	1	0	1	1	1	1	1	1	0	0	1	1	1	1	1	1
510473-20	AT20-M2-Huber	pig_manure	2020-07-01	2	manure_farmer1	Escherichia coli	871	not clustered	SRR21196261	0	0	0	1	1	1	0	1	1	1	1	1	1	1	0	1	1	1	1	1	0	0	0	1	1	0	0	1	0	1	0	0	0	0	1	1	1	1	1	1
510298-20-WH	AT20-S3-C2	soil	2020-05-01	3	corn_compost_farmer3	Escherichia coli	942	not clustered	SRR21196272	0	0	0	1	1	1	1	1	1	1	1	1	1	0	0	1	1	1	1	1	0	0	0	1	1	1	1	1	1	1	1	1	0	0	1	1	0	1	1	1
510402-20-WH	AT20-ww5	wildlife_feces	2020-07-01	0	wildlife_field_farmer3	Escherichia coli	973	not clustered	SRR21196271	0	0	0	1	1	1	1	1	1	1	1	0	1	0	0	1	1	1	1	1	0	0	0	1	1	1	1	1	1	1	1	1	0	0	1	1	1	1	1	1
510412-20	AT20-D2	field_drainage	2020-07-01	2	drainage_water	Escherichia coli	1079	not clustered	SRR21196269	0	0	0	1	1	1	1	1	1	1	1	1	1	0	0	1	1	1	1	1	0	0	0	1	1	1	1	1	1	1	1	1	0	0	1	1	1	1	1	1
510662-20	AT20-G3	groundwater	2020-10-01	3	groundwater	Escherichia coli	1081	cluster 8 (pseudocluster)	SRR21196240	0	0	0	1	1	1	1	1	1	1	1	1	1	0	0	1	1	1	1	1	0	0	0	1	1	0	1	1	1	1	1	1	0	0	1	1	1	1	1	1
510663-20	AT20-G3	groundwater	2020-10-01	3	groundwater	Escherichia coli	1081	cluster 8 (pseudocluster)	SRR21196239	0	0	0	1	1	1	1	1	1	1	1	1	1	0	0	1	1	1	1	1	0	0	0	1	1	0	1	1	1	1	1	1	0	0	1	1	1	1	1	1
510660-20	AT20-R3	river	2020-10-01	3	river_water	Escherichia coli	1122	not clustered	SRR21196243	0	0	0	1	1	1	1	1	1	1	1	1	1	0	0	1	1	1	0	1	0	0	0	1	1	0	1	1	1	1	1	1	0	0	1	1	1	1	1	1
510423-20	AT20-WTP-I2	wastewater	2020-07-01	2	wastewater_inlet	Escherichia coli	1193	not clustered	SRR15042476	1	0	1	1	1	1	1	1	1	1	1	0	1	1	1	1	1	1	1	1	1	0	1	1	1	1	1	1	1	1	1	1	0	1	1	1	1	1	1	1
510515-20	AT20-ww7	wildlife_feces	2020-08-01	0	wildlife_field_farmer3	Escherichia coli	1611	cluster 6 (pseudocluster)	SRR21196258	0	0	0	1	1	1	1	1	1	1	1	1	1	0	0	1	1	1	1	1	0	0	0	1	1	1	1	1	1	1	1	1	0	0	1	1	1	1	1	1
510516-20	AT20-ww7	wildlife_feces	2020-08-01	0	wildlife_field_farmer3	Escherichia coli	1611	cluster 6 (pseudocluster)	SRR21196257	0	0	0	1	1	1	1	1	1	1	1	1	1	0	0	1	1	1	1	1	0	0	0	1	1	1	1	1	1	1	1	1	0	0	1	1	1	1	1	1
510061-21	AT21-D4	field_drainage	2021-01-01	4	drainage_water	Escherichia coli	2161	not clustered	SRR21196295	0	0	0	1	1	1	1	1	1	1	1	1	1	0	0	1	1	1	1	1	0	0	0	1	1	0	1	1	1	1	1	1	0	0	1	1	1	1	1	1
510410-20-WH	AT20-D2	field_drainage	2020-07-01	2	drainage_water	Escherichia coli	2165	not clustered	SRR21196270	0	0	0	1	1	1	1	1	1	1	1	1	1	0	0	1	1	1	1	1	0	0	0	1	1	0	1	1	1	1	1	1	0	0	1	1	1	1	1	1
510418-20	AT20-R2	river	2020-07-01	2	river_water	Escherichia coli	2521	cluster 7 (pseudocluster)	SRR21196268	0	0	0	1	1	1	1	1	1	1	1	1	1	0	0	1	1	1	1	1	0	0	0	1	1	0	1	1	1	1	1	1	0	0	1	1	1	1	1	1
510419-20	AT20-R2	river	2020-07-01	2	river_water	Escherichia coli	2521	cluster 7 (pseudocluster)	SRR21196267	0	0	0	1	1	1	1	1	1	1	1	1	1	0	0	1	1	1	1	1	0	0	0	1	1	0	1	1	1	1	1	1	0	0	1	1	1	1	1	1
510511-20-WH	AT20-Ww7	wildlife_feces	2020-08-01	0	wildlife_field_farmer3	Escherichia coli	2521	not clustered	SRR21196259	0	0	0	1	1	1	1	1	1	1	1	1	1	0	0	1	1	1	1	1	0	0	0	1	1	0	1	1	1	1	1	1	0	0	1	1	1	1	1	1
510299-20	AT20-S3-C3	soil	2020-05-01	3	corn_manure_farmer1	Escherichia coli	3090	not clustered	SRR21196209	0	0	0	1	1	1	1	1	1	1	1	1	1	0	0	1	1	1	1	1	0	0	0	1	1	1	1	1	1	1	1	1	1	1	1	1	1	1	1	1
510060-21	AT21-Ww13	wildlife_feces	2021-01-01	4	wildlife_field_farmer3	Escherichia coli	3100	not clustered	SRR21196296	0	0	0	1	1	1	1	1	1	1	0	0	1	0	0	1	1	1	1	1	0	0	0	1	1	1	1	1	1	1	1	1	0	1	1	1	1	1	1	1
510667-20	AT20-WTP-I3	wastewater	2020-10-01	3	wastewater_inlet	Escherichia coli	3531	not clustered	SRR21196237	0	0	0	1	1	1	1	1	1	1	1	1	1	1	1	1	1	1	0	1	0	0	0	1	1	0	1	1	1	1	1	1	0	0	0	1	1	1	1	1
510388-21	AT20-Ww7	wildlife_feces	2020-08-01	0	wildlife_field_farmer3	Escherichia coli	3576	not clustered	SRR21196231	0	0	0	1	1	1	1	1	1	1	1	1	1	0	0	1	1	1	1	1	0	0	0	1	1	1	1	1	1	1	1	1	0	0	1	1	1	1	1	1
510666-20	AT20-WTP-I3	wastewater	2020-10-01	3	wastewater_inlet	Escherichia coli	3752	not clustered	SRR21196238	0	0	0	1	1	1	1	1	1	0	1	1	1	0	0	1	1	1	1	1	0	0	0	1	1	0	1	1	1	1	1	1	0	0	1	1	1	1	1	1
510475-20	AT20-Ww5	wildlife_feces	2020-07-01	0	wildlife_field_farmer3	Escherichia coli	3759	not clustered	SRR21196260	0	0	0	1	1	1	1	1	1	1	1	1	1	0	0	1	1	1	1	1	0	0	0	1	1	1	0	1	1	1	1	0	0	0	1	1	1	1	1	1
510623-20	AT20-ww11	wildlife_feces	2020-09-01	0	wildlife_field_farmer3	Escherichia coli	5597	not clustered	SRR21196251	0	0	0	1	1	1	1	1	1	1	1	1	1	0	0	1	1	1	1	1	0	0	0	1	1	0	1	1	1	1	1	1	0	0	1	1	1	1	1	1
510619-20	AT20-ww9	wildlife_feces	2020-09-01	0	wildlife_field_farmer3	Escherichia coli	11464	not clustered	SRR21196254	0	0	0	1	1	1	1	1	1	1	1	0	1	0	0	1	1	1	1	1	0	0	0	1	1	0	1	1	1	1	1	1	0	0	1	1	1	1	1	1
510647-20	AT20-ww9	wildlife_feces	2020-09-01	0	wildlife_field_farmer3	Escherichia coli	11655	not clustered	SRR21196248	0	0	0	1	1	1	1	1	1	1	1	1	1	0	0	1	1	1	0	1	0	0	0	1	1	1	1	1	1	1	1	1	0	0	1	1	1	1	1	1
510632-20	AT20-ww12	wildlife_feces	2020-09-01	0	wildlife_field_farmer3	Escherichia coli	12789	not clustered	SRR21196250	0	0	0	1	1	1	1	1	1	1	1	1	1	0	0	1	1	1	1	1	0	0	0	1	1	1	1	1	1	1	1	1	0	0	1	1	1	1	1	1
[truncated: 228 more columns]
