# Supplementary material for: Characterizing Antimicrobial Resistance in Clinically Relevant Bacteria Isolated at the Human/Animal/Environment Interface Using Whole-Genome Sequencing in Austria
Source: Int J Mol Sci. 2022 Sep 24;23(19):11276. doi: 10.3390/ijms231911276 (PMC9570485; doi:10.3390/ijms231911276)
Supplement: Supplementary file 1 [file ijms-23-11276-s001.zip › Table S2_FINAL.xlsx]

## Sheet: Table S2
Table S2. Metadata, phenotypic resistances, ARGs, VGs and plasmids of the 7 K. pneumoniae isolates.
Isolate_id	sample_id	Compartment	Collection_date	time_point	subcompartment	Species_WGS	ST	cgMLST	Accession Number	ANTIMICROBIAL RESISTANCE MARKERS																								VIRULENCE GENES
										adeF	ampH	ArnT	baeR	CRP	emrR	eptB	FosA5	FosA6	H-NS	KpnE	KpnF	KpnG	KpnH	LptD	marA	marR	msbA	OmpA	OmpK37	oqxA	rsmA	SHV-11	SHV-187	acrA	acrB	clpV/tssH	dotU/tssL	entA	entB	entC	entD	entE	entF	fepA	fepB	fepC	fepD	fepG	fes
510243-20	AT20-WTP-I1	wastewater	2020-04-01	1	wastewater_inlet	Klebsiella pneumoniae	29	clustered	SRR21196226	1	1	0	1	1	1	0	0	1	1	1	1	1	1	0	1	1	1	0	1	1	0	0	1	1	1	1	1	1	1	1	1	1	1	1	1	1	1	1	1
510249-20	AT20-WTP-E1	wastewater	2020-04-01	1	wastewater_outlet	Klebsiella pneumoniae	29	clustered	SRR21196225	1	1	0	1	1	1	0	0	1	1	1	1	1	1	0	1	1	1	0	1	1	0	0	1	1	1	1	1	1	1	1	1	1	1	1	1	1	1	1	1
510424-20	AT20-WTP-E2	wastewater	2020-07-01	2	wastewater_outlet	Klebsiella pneumoniae	3586	not clustered	SRR21196224	1	1	1	1	1	1	1	1	0	1	1	1	1	1	1	1	1	1	1	1	1	1	1	0	1	1	1	1	1	1	1	1	1	1	1	1	1	1	1	1
510469-20	AT20-WTP-I2	wastewater	2020-07-01	2	wastewater_inlet	Klebsiella pneumoniae	20	not clustered	SRR21196223	1	1	1	1	1	1	1	1	0	1	1	1	1	1	1	1	1	1	1	1	1	1	0	1	1	1	1	1	1	1	1	1	1	1	1	1	1	1	1	1
510470-20	AT20-WTP-E2	wastewater	2020-07-01	2	wastewater_outlet	Klebsiella pneumoniae	29	clustered	SRR21196222	1	1	1	1	1	1	1	0	1	1	1	1	1	1	1	1	1	1	1	1	1	1	0	1	1	1	1	1	1	1	1	1	1	1	1	1	1	1	1	1
510670-20	AT20-WTP-I3	wastewater	2020-10-01	3	wastewater_inlet	Klebsiella pneumoniae	29	clustered	SRR21196221	1	1	1	1	1	1	1	0	1	1	1	1	1	1	1	1	1	1	1	1	1	1	0	1	1	1	1	1	1	1	1	1	1	1	1	1	1	1	1	1
510674-20	AT20-WTP-E3	wastewater	2020-10-01	3	wastewater_outlet	Klebsiella pneumoniae	29	clustered	SRR21196219	1	1	1	1	1	1	1	0	1	1	1	1	1	1	1	1	1	1	1	1	1	1	0	1	1	1	1	1	1	1	1	1	1	1	1	1	1	1	1	1
[truncated: 70 more columns]
