# Supplementary material for: Characterizing Antimicrobial Resistance in Clinically Relevant Bacteria Isolated at the Human/Animal/Environment Interface Using Whole-Genome Sequencing in Austria
Source: Int J Mol Sci. 2022 Sep 24;23(19):11276. doi: 10.3390/ijms231911276 (PMC9570485; doi:10.3390/ijms231911276)
Supplement: Supplementary file 1 [file ijms-23-11276-s001.zip › Table S3_FINAL.xlsx]

## Sheet: Table S3
Table S3. Metadata, phenotypic resistances, ARGs , VGs and plasmids of the 6 E. faecium isolates
	sample_id	compartment	collection_date	time_point	subcompartment	species_WGS	ST	cgMLST	Accession Number	ANTIMICROBIAL RESISTANCE MARKERS				VIRULENCE GENES	PHENOTYPIC ANTIMICROBIAL RESISTANCES (MIC CONCENTRATION IN μg/ml AND PHENOTYPE INTERPRETATION: S= susceptible, R = resistant, I = intermediate)									Plasmids
isolate_id										AAC(6')-Ii	efmA	eatAv(T450I)	msrC	acm	LZD	LZD_int	VAN	VAN_int	TEI	TEI_int	AMP	AMP_int	Resistant	repUS15
510407-20	AT20-G2	groundwater	2020-07-01	2	groundwater	Enterococcus faecium	22	clustered	SRR21196233	1	1	0	1	1	n.a.	n.a.	n.a.	n.a.	n.a.	n.a.	n.a.	n.a.	no	1
510408-20	AT20-G2	groundwater	2020-07-01	2	groundwater	Enterococcus faecium	22	clustered	SRR21196232	1	1	0	1	1	n.a.	n.a.	n.a.	n.a.	n.a.	n.a.	n.a.	n.a.	no	0
510409-20-WH	AT20-G2	groundwater	2020-07-01	2	groundwater	Enterococcus faecium	22	clustered	SRR21196230	1	1	0	1	1	n.a.	n.a.	n.a.	n.a.	n.a.	n.a.	n.a.	n.a.	no	1
510422-20	AT20-WTP-I2	wastewater	2020-07-01	2	wastewater_inlet	Enterococcus faecium	293	not clustered	SRR21196229	1	1	1	1	1	n.a.	n.a.	n.a.	n.a.	n.a.	n.a.	n.a.	n.a.	no	1
510426-20-WH	AT20-WTP-E2	wastewater	2020-07-01	2	wastewater_outlet	Enterococcus faecium	236	not clustered	SRR21196228	1	1	1	1	1	1	S	0.19	S	0.38	S	64	R	yes	1
510665-20	AT20-WTP-I3	wastewater	2020-10-01	3	wastewater_inlet	Enterococcus faecium	22	not clustered	SRR21196227	1	1	0	1	1	n.a.	n.a.	n.a.	n.a.	n.a.	n.a.	n.a.	n.a.	no	1
