# Supplementary material for: Characterizing Antimicrobial Resistance in Clinically Relevant Bacteria Isolated at the Human/Animal/Environment Interface Using Whole-Genome Sequencing in Austria
Source: Int J Mol Sci. 2022 Sep 24;23(19):11276. doi: 10.3390/ijms231911276 (PMC9570485; doi:10.3390/ijms231911276)
Supplement: Supplementary file 1 [file ijms-23-11276-s001.zip › Table S4_FINAL.xlsx]

## Sheet: Table S4
Table S4. Metadata, phenotypic resistances, ARGs , VGs and plasmids of the 27 E. faecalis isolates
Isolate_id	sample_id	compartment	collection_date	time_point	subcompartment	species_WGS	ST	cgMLST	Accession Number	ANTIMICROBIAL RESISTANCE MARKERS										VIRULENCE GENES
										aad(6)	APH(3')-IIIa	dfrE	efrA	ErmB	lsa	lnuG	SAT-4	tet(45)	tetM	EF0485 (AS agreg subs)	EF0818 (lyase)	EF3023 (lyase)	ace	asa1	bopD	cpsA	cpsB	cpsC	cpsD	cpsE	cpsF	cpsG	cpsH	cpsI	cpsJ	cpsK	cylA	cylL	cylR1	cylR2	cylS	ebpA	ebpB	ebpC	efaA	fsrA	fsrB	fsrC	fss1
510691-20	AT20-M3-Graf	pig_manure	2020-10-01	3	manure_farmer2	Enterococcus faecalis	new ST_1191	not clustered	SRR21196218	0	0	1	1	1	1	0	0	1	1	0	1	0	0	0	1	1	1	1	1	1	0	1	1	1	1	1	0	0	0	0	0	1	1	1	1	1	1	1	1
510683-20-WH	AT20-M3-Huber	pig_manure	2020-10-01	3	manure_farmer1	Enterococcus faecalis	100	not clustered	SRR21196217	0	0	1	1	0	1	1	0	1	1	0	1	1	0	0	1	1	1	1	1	0	0	1	1	1	1	1	0	0	0	0	0	1	1	1	1	1	1	0	1
510688-20	AT20-M3-Huber	pig_manure	2020-10-01	3	manure_farmer1	Enterococcus faecalis	new ST_1190	not clustered	SRR21196216	0	0	1	1	0	1	0	0	0	1	0	1	0	0	0	1	1	1	1	1	1	0	1	1	1	1	1	0	0	0	0	0	1	1	1	1	1	1	1	1
510417-20	AT20-R2	river	2020-07-01	2	river_water	Enterococcus faecalis	new ST_1186	pseudocluster	SRR21196215	0	0	1	1	0	1	0	0	0	0	1	1	0	0	0	1	1	1	0	0	0	0	0	0	0	0	0	1	1	0	0	1	1	1	1	1	0	1	1	1
510416-20	AT20-R2	river	2020-07-01	2	river_water	Enterococcus faecalis	new ST_1186	pseudocluster	SRR21196214	0	0	1	1	0	1	0	0	0	0	1	1	0	0	0	1	1	1	0	0	0	0	0	0	0	0	0	1	1	0	0	1	1	1	1	1	1	1	1	1
510295-20	AT20-S3-C1	soil	2020-05-01	3	corn_manure_farmer2	Enterococcus faecalis	386	not clustered	SRR21196213	0	0	1	1	1	1	0	0	1	1	0	1	0	0	0	1	1	1	0	0	0	0	0	0	0	0	0	0	0	0	0	0	1	1	1	1	1	1	1	1
510300-20	AT20-S4-C4	soil	2020-05-01	4	wheat_fertilizer_farmer4	Enterococcus faecalis	new ST_1188	not clustered	SRR21196212	0	0	1	1	0	1	0	0	0	0	0	1	0	1	0	1	1	1	0	0	0	0	0	0	0	0	0	0	0	0	0	0	1	1	1	1	1	1	1	1
510508-20-WH	AT20-S5-C1	soil	2020-08-01	5	corn_manure_farmer2	Enterococcus faecalis	new ST_1236	not clustered	SRR21196211	0	0	1	1	0	1	0	0	0	0	0	1	0	0	0	1	1	1	1	1	0	0	0	0	0	1	1	0	0	0	0	0	1	1	1	1	0	0	0	0
510427-20	AT20-WTP-E2	wastewater	2020-07-01	2	wastewater_outlet	Enterococcus faecalis	23	not clustered	SRR21196210	0	0	1	1	0	1	0	0	0	0	0	0	0	0	0	1	1	1	1	1	1	1	1	1	1	1	1	0	0	0	0	0	1	1	1	1	0	0	0	1
510428-20	AT20-WTP-E2	wastewater	2020-07-01	2	wastewater_outlet	Enterococcus faecalis	23	not clustered	SRR21196292	0	0	1	1	0	1	0	0	0	1	0	0	0	0	0	1	1	1	1	1	1	1	1	1	1	1	1	0	0	0	0	0	1	1	1	1	0	0	0	1
510673-20	AT20-WTP-E3	wastewater	2020-10-01	3	wastewater_outlet	Enterococcus faecalis	40	pseudocluster	SRR21196291	1	1	1	1	0	1	0	1	0	1	0	1	1	1	1	1	1	1	0	0	0	0	0	0	0	0	0	1	1	0	0	1	1	1	1	1	0	1	0	1
510672-20	AT20-WTP-E3	wastewater	2020-10-01	3	wastewater_outlet	Enterococcus faecalis	40	pseudocluster	SRR21196290	1	1	1	1	0	1	0	1	0	1	0	1	1	1	0	1	1	1	0	0	0	0	0	0	0	0	0	1	1	1	1	0	1	1	1	1	1	1	0	1
510622-20	AT20-ww10	wildlife_feces	2020-09-01	0	wildlife_field_farmer3	Enterococcus faecalis	new ST_1185	not clustered	SRR21196289	0	0	1	1	0	1	0	0	0	0	1	1	0	0	0	1	1	1	0	0	0	0	0	0	0	0	0	0	0	0	0	0	1	1	1	1	0	?	0	1
510627-20	AT20-ww11	wildlife_feces	2020-09-01	0	wildlife_field_farmer3	Enterococcus faecalis	new ST_1187	pseudocluster	SRR21196288	0	0	1	1	0	1	0	0	0	0	0	1	0	0	0	1	1	1	0	1	0	0	0	1	1	1	0	0	0	0	0	0	1	1	1	1	1	0	0	1
510624-20	AT20-ww11	wildlife_feces	2020-09-01	0	wildlife_field_farmer3	Enterococcus faecalis	new ST_1187	pseudocluster	SRR21196287	0	0	1	1	0	1	0	0	0	0	0	1	0	0	0	1	1	1	0	1	1	0	1	0	1	1	1	0	0	0	0	0	1	1	1	1	0	1	0	1
510630-20-WH2	AT20-ww12	wildlife_feces	2020-09-01	0	wildlife_field_farmer3	Enterococcus faecalis	538	not clustered	SRR21196286	0	0	0	1	0	1	0	0	0	0	1	1	0	1	0	1	1	1	1	1	1	1	1	1	1	1	1	0	0	0	0	0	1	1	1	1	1	1	1	1
510400-20-WH	AT20-Ww5	wildlife_feces	2020-07-01	0	wildlife_field_farmer3	Enterococcus faecalis	579	not clustered	SRR21196285	0	0	1	1	0	1	0	0	0	0	1	1	0	0	0	1	1	1	0	1	1	1	1	1	1	1	0	0	0	0	0	0	1	1	1	1	0	0	1	1
510434-20	AT20-Ww6	wildlife_feces	2020-07-01	0	wildlife_field_farmer3	Enterococcus faecalis	862	not clustered	SRR21196284	0	0	1	1	0	1	0	0	0	0	0	1	1	1	0	1	1	1	1	1	1	0	1	1	1	1	1	0	0	0	0	0	1	1	1	1	1	1	1	1
510513-20	AT20-ww7	wildlife_feces	2020-08-01	0	wildlife_field_farmer3	Enterococcus faecalis	16	not clustered	SRR21196283	0	0	1	1	0	1	0	0	0	1	0	0	0	0	0	1	1	1	0	1	1	1	1	1	1	1	1	0	0	0	0	0	1	1	1	1	0	0	1	1
510514-20	AT20-ww7	wildlife_feces	2020-08-01	0	wildlife_field_farmer3	Enterococcus faecalis	16	not clustered	SRR21196281	0	0	1	1	0	1	0	0	0	1	0	0	0	0	0	1	1	1	0	1	1	1	1	1	1	1	1	0	0	0	0	0	1	1	1	1	0	1	1	1
510510-20	AT20-Ww8	wildlife_feces	2020-08-01	0	wildlife_field_farmer3	Enterococcus faecalis	290	not clustered	SRR21196280	0	0	1	1	0	1	0	0	0	0	1	1	0	1	0	1	1	1	1	1	1	1	1	1	1	1	1	0	0	0	0	0	1	1	1	1	0	1	1	1
510618-20	AT20-ww9	wildlife_feces	2020-09-01	0	wildlife_field_farmer3	Enterococcus faecalis	new ST_1185	not clustered	SRR21196279	0	0	1	1	0	1	0	0	0	0	1	1	0	0	0	1	1	1	0	0	0	0	0	0	0	0	0	0	0	0	0	0	1	1	1	1	0	0	0	1
510052-21	AT21-G4	groundwater	2021-01-01	4	groundwater	Enterococcus faecalis	new ST_1186	not clustered	SRR21196278	0	0	0	0	0	1	0	0	0	0	0	1	0	0	0	1	1	1	0	0	0	0	0	0	0	0	0	0	0	0	0	0	1	1	1	1	0	1	1	1
510050-21	AT21-M4-Graf	pig_manure	2021-01-01	4	manure_farmer2	Enterococcus faecalis	new ST_1189	not clustered	SRR21196277	0	0	0	0	0	1	0	0	0	0	0	1	0	0	0	1	1	1	0	0	0	0	0	0	0	0	0	0	0	0	0	0	1	1	1	1	0	1	0	1
510053-21	AT21-M4-Huber	pig_manure	2021-01-01	4	manure_farmer1	Enterococcus faecalis	950	not clustered	SRR21196276	0	0	0	0	0	1	0	0	0	0	0	1	1	0	0	1	1	1	0	0	0	0	0	0	0	0	0	0	0	0	0	0	1	1	1	1	1	0	0	1
510051-21	AT21-WTP-E4	wastewater	2021-01-01	4	wastewater_outlet	Enterococcus faecalis	145	clustered	SRR21196275	0	0	0	0	0	1	0	0	0	0	0	1	1	0	0	1	1	1	0	0	0	0	0	0	0	0	0	0	0	0	0	0	1	1	1	1	0	0	0	1
510054-21	AT21-WTP-I4	wastewater	2021-01-01	4	wastewater_inlet	Enterococcus faecalis	145	clustered	SRR21196274	0	0	0	0	0	1	0	0	0	0	0	1	1	0	0	1	1	1	0	0	0	0	0	0	0	0	0	0	0	0	0	0	1	1	1	1	0	0	0	1
[truncated: 29 more columns]
