# Supplementary material for: Characterizing Antimicrobial Resistance in Clinically Relevant Bacteria Isolated at the Human/Animal/Environment Interface Using Whole-Genome Sequencing in Austria
Source: Int J Mol Sci. 2022 Sep 24;23(19):11276. doi: 10.3390/ijms231911276 (PMC9570485; doi:10.3390/ijms231911276)
Supplement: Supplementary file 1 [file ijms-23-11276-s001.zip › Table S5_FINAL.xlsx]

## Sheet: Table S5
Table S5. Veterinary antibiotic usage by farmer 1 and 2 at the HOAL per year of administration and drug class.
Year	Drug class	Farmer 1	Farmer 2
2019	Beta-lactamase sensitive penicillins	51300
	Fluoroquinolones	28000	2000
	Extended-spectrum penicillins	575000
	Polymyxine	125000
	Tetracyclines		30000
2020	Fluoroquinolones	66000
	Macrolides		20000
	Extended-spectrum penicillins	740000
	Polymyxine	625000
	Sulfonamides		20000
	Tetracyclines		50000
	Trimethoprim und derivatives		4000
2021	Fluoroquinolones	64000
	Macrolides	10000
	Extended-spectrum penicillins	90000
	Polymyxine	125000
	Tetracyclines		30000
Pure substance in mg
