# Supplementary material for: Characterizing Antimicrobial Resistance in Clinically Relevant Bacteria Isolated at the Human/Animal/Environment Interface Using Whole-Genome Sequencing in Austria
Source: Int J Mol Sci. 2022 Sep 24;23(19):11276. doi: 10.3390/ijms231911276 (PMC9570485; doi:10.3390/ijms231911276)
Supplement: Supplementary file 1 [file ijms-23-11276-s001.zip › Table S6_FINAL.xlsx]

## Sheet: Table S6
Table S6. Antimicrobials used for screening of phenotypic resistance with disk diffusion.
Tested for:	Drug class	Antimicrobial	Disk content (µg)	Classification WHO
Gram negatives	Penicillins (aminopenicillins)	Ampicillin (AMP)	10	Critically important
	Penicillins (aminopenicillinswith ß-lactamaseinhibitors)	Amoxicillin-Clavulanate (AMC)	30
	Penicillins (antipseudomonal)	Piperacillin/Tazobactam (TZP)	36
	Glycylcyclines	Tigecycline (TGC)	15
	Carbapenems	Meropenem (MEM)	10
		Ertapenem (ETP)	10
	Aminoglycosides	Gentamicin (GEN)	10
		Amikacin (AK)	30
	Quinolones (2nd generation)	Ciprofloxacin (CIP)	5
	Cephalosporins (3rd and 4thgeneration)	Cefepime (FEP)	30
		Cefotaxime (CTX)	5
		Cefoxitin (FOX)	30	Highly important
Gram positives	Penicillins (aminopenicillins)	Ampicillin (AMP)	2	Critically important
	Glycylcyclines	Tigecycline (TGC)	15
	Oxazolidinones	Linezolid (LZD)	10
	Glycopeptides	Teicoplanin (TEC)	30
		Vancomycin (VA)	5
