# Supplementary material for: Characterizing Antimicrobial Resistance in Clinically Relevant Bacteria Isolated at the Human/Animal/Environment Interface Using Whole-Genome Sequencing in Austria
Source: Int J Mol Sci. 2022 Sep 24;23(19):11276. doi: 10.3390/ijms231911276 (PMC9570485; doi:10.3390/ijms231911276)
Supplement: Supplementary file 1 [file ijms-23-11276-s001.zip › Table S7_FINAL.xlsx]

## Sheet: Table S7
Table S7. Antimicrobials used for phenotypic and genetic confirmation of AMR with Etest. Antimicrobials marked in blue were those used as well in the AST with disk diffusion, and for which phenotypic resistances were detected in one or more isolates. Antimicrobials marked in green were included in a second stage after confirming the presence in one or more isolates of a resistance gene associated…
Tested for:	Drug class	Antimicrobial	MIC (µg/ml)	Classification WHO
Gram negatives	Penicillins (aminopenicillins)	Ampicillin (AMP)	256	Critically important
	Penicillins (aminopenicillins with ß-lactamase inhibitors)	Amoxicillin-Clavulanate (AMC)	256	Critically important
	Macrolides	Azitromycin (AZY)	256	Critically important
		Erythromycin (ERY)	256	Critically important
	Combinations of sulfonamides and dihydrofolate reductase inhibitors	Trimethoprim-sulfamethoxazol (TS)	32	Highly important
	Carbapenems	Ertapenem (ETP)	32	Critically important
	Aminoglycosides	Gentamicin (GEN)	256	Critically important
		Amikacin (AK)	256	Critically important
		Kanamycin (KAN)	256	Critically important
		Streptomycin (STR)	1024	Critically important
	Quinolones (2nd and3rdgeneration)	Ciprofloxacin (CIP)	32	Critically important
		Moxifloxacin (MOX)	32	Critically important
	Cephalosporins (3rd and 4thgeneration)	Cefepime (FEP)	256	Critically important
		Cefotaxime (CTX)	32	Critically important
		Cefoxitin (FOX)	256	Highly important
	Tetracyclines	Tetracyclin (TET)	256	Highly important
	Phosphonic acid derivatives	Fosfomycin (FOS)	1024	Critically important
	Polymyxin	Colistin (COL)	256	Critically important
Gram positives	Penicillins (aminopenicillins)	Ampicillin (AMP)	256	Critically important
	Glycylcyclines	Tigecycline (TGC)	256	Critically important
	Oxazolidinones	Linezolid (LZD)	256	Critically important
	Glycopeptides	Teicoplanin (TEC)	256	Critically important
		Vancomycin (VAN)	256	Critically important
	Aminoglycosides	Streptomycin (STR)	1024	Critically important
		Kanamycin (KAN)	256	Critically important
	Lincosamides	Clindamycin	*	Highly important
	Macrolides	Erythromycin (ERY)	256	Critically important
	Tetracyclines	Tetracyclin (TET)	256	Highly important
*No breakpoint not cut-off available in EUCAST
